# Supplementary material for: Values and Diagnostic Accuracy of Electrodiagnostic Findings in Carpal Tunnel Syndrome Based on Age, Gender, and Diabetes
Source: Diagnostics (Basel). 2024 Jun 28;14(13):1381. doi: 10.3390/diagnostics14131381 (PMC11240809; doi:10.3390/diagnostics14131381)
Supplement: Supplementary file 1 [file diagnostics-14-01381-s001.zip]

Archive with 8 entries (8 files):
- Table S1 Values of median nerve and comparative latency studies (COLSs) based on gender.pdf
- Table S2 Cut-off values and diagnostic accuracy of median nerve and comparative latency studies (COLSs), females.pdf
- Table S3 Cut-off values and diagnostic accuracy of median nerve and comparative latency studies (COLSs), males.pdf
- Table S4 Diagnostic accuracy of median sensory latency at Digit II and comparative latency studies (COLSs), all cutoff values (whole cohort).pdf
- Table S5 Diagnostic accuracy of median latency at Digit II and comparative latency studies (COLSs), all cutoff values (participants with no DM).pdf
- Table S6 Diagnostic accuracy of median latency at Digit II and comparative latency studies (COLSs) , all cutoff values (participants with DM);.pdf
- Table S7 Diagnostic accuracy of median latency at Digit II and comparative latency studies (COLSs), all cutoff values (female participants);.pdf
- Table S8 Diagnostic accuracy of median latency at Digit II and comparative latency studies (COLSs), all cutoff values, (male participants).pdf
